# Supplementary material for: Light‐Emitting Microinlaid Spots Produced through Lateral Phase Separation by Means of Simple Single‐Inkjet Printing
Source: Small Sci. 2022 May 9;2(7):2200017. doi: 10.1002/smsc.202200017 (PMC11936002; doi:10.1002/smsc.202200017)
Supplement: Supplementary file 1 — Supplementary Material [file SMSC-2-2200017-s001.zip]

Archive with 2 entries (2 files):
- Fixed_supporting information_SS_20220328.pdf
- V1.mp4
